# Supplementary material for: Oncologic and Operative Outcomes of Robotic Staging Surgery Using Low Pelvic Port Placement in High-Risk Endometrial Cancer
Source: Curr Oncol. 2024 Dec 5;31(12):7820–7. doi: 10.3390/curroncol31120576 (PMC11675065; doi:10.3390/curroncol31120576)
Supplement: Supplementary file 1 [file curroncol-31-00576-s001.zip]

Archive with 1 entries (1 files):
- curroncol-3243702-supplementary.wmv
